# Supplementary material for: Routes to improving the reliability of low level DNA analysis using real-time PCR
Source: BMC Biotechnol. 2006 Jul 6;6:33. doi: 10.1186/1472-6750-6-33 (PMC1559608; doi:10.1186/1472-6750-6-33)
Supplement: Additional File 1 — The data shows the different Q-PCR reactions conditions set up, the concentration of DNA in each reaction and the resulting Ct value achieved from the corresponding Q-PCR reaction. [file 1472-6750-6-33-S1.txt]

#Coded raw data from Ellison, English, Burns and Keer, "Routes to improving the reliability of low level DNA analysis using real-time PCR"
#Fields are:
#	plate: Arbitrary identifier for the 96-well plate (of three) used in each run. Factor, 1-3
#	condition: as described in table 1 of the above Paper; combination of plastic and solution. Factor, 1-6
#	plastic: Type of tube plastic. factor: Standard or Low_Retention
#	solution: Suspension solution. factor: Water, Stab_Sol, Carrier_DNA
#	concentration: nominal concentration: copy number per ul. Numeric, range 0-1000.
#	CT: cycle time. Numeric, range 0-55.
#
#	Note: Cycle time is the (interpolated) number of amplification cycles to reach a preset fluorscence threshold. 
#	In experiments where the threshold was not reached, CT was set to 55. In this data set, all CT=55 correspond to 
#	non-detection.
#
plate	condition	plastic	solution	concentration	CT
1	1	Standard	Water	0	55
1	1	Standard	Water	0	55
1	1	Standard	Water	0.5	55
1	1	Standard	Water	0.5	55
1	1	Standard	Water	1	55
1	1	Standard	Water	1	37.37
1	1	Standard	Water	2	39.36
1	1	Standard	Water	2	37.49
1	1	Standard	Water	5	36.34
1	1	Standard	Water	5	35.18
1	1	Standard	Water	10	35.61
1	1	Standard	Water	10	35.36
1	1	Standard	Water	100	31.95
1	1	Standard	Water	100	31.79
1	1	Standard	Water	1000	28.46
1	1	Standard	Water	1000	28.44
1	2	Standard	Stab_Sol	0	55
1	2	Standard	Stab_Sol	0	55
1	2	Standard	Stab_Sol	0.5	55
1	2	Standard	Stab_Sol	0.5	38.16
1	2	Standard	Stab_Sol	1	37.58
1	2	Standard	Stab_Sol	1	55
1	2	Standard	Stab_Sol	2	37.57
1	2	Standard	Stab_Sol	2	37.21
1	2	Standard	Stab_Sol	5	35.98
1	2	Standard	Stab_Sol	5	36.13
1	2	Standard	Stab_Sol	10	35.02
1	2	Standard	Stab_Sol	10	35.1
1	2	Standard	Stab_Sol	100	31.39
1	2	Standard	Stab_Sol	100	32.06
1	2	Standard	Stab_Sol	1000	28.36
1	2	Standard	Stab_Sol	1000	28.48
1	3	Standard	Carrier_DNA	0	55
1	3	Standard	Carrier_DNA	0	55
1	3	Standard	Carrier_DNA	0.5	55
1	3	Standard	Carrier_DNA	0.5	38.94
1	3	Standard	Carrier_DNA	1	55
1	3	Standard	Carrier_DNA	1	38.05
1	3	Standard	Carrier_DNA	2	38.95
1	3	Standard	Carrier_DNA	2	38.06
1	3	Standard	Carrier_DNA	5	36.21
1	3	Standard	Carrier_DNA	5	37.22
1	3	Standard	Carrier_DNA	10	34.34
1	3	Standard	Carrier_DNA	10	34.44
1	3	Standard	Carrier_DNA	100	31.86
1	3	Standard	Carrier_DNA	100	31.92
1	3	Standard	Carrier_DNA	1000	28.26
1	3	Standard	Carrier_DNA	1000	28.51
1	4	Low_Retention	Water	0	55
1	4	Low_Retention	Water	0	55
1	4	Low_Retention	Water	0.5	55
1	4	Low_Retention	Water	0.5	38.07
1	4	Low_Retention	Water	1	39.3
1	4	Low_Retention	Water	1	39.17
1	4	Low_Retention	Water	2	36.83
1	4	Low_Retention	Water	2	36.26
1	4	Low_Retention	Water	5	35.35
1	4	Low_Retention	Water	5	36.47
1	4	Low_Retention	Water	10	35.33
1	4	Low_Retention	Water	10	34.8
1	4	Low_Retention	Water	100	31.37
1	4	Low_Retention	Water	100	31.87
1	4	Low_Retention	Water	1000	28.54
1	4	Low_Retention	Water	1000	28.5
1	5	Low_Retention	Stab_Sol	0	55
1	5	Low_Retention	Stab_Sol	0	55
1	5	Low_Retention	Stab_Sol	0.5	38.2
1	5	Low_Retention	Stab_Sol	0.5	55
1	5	Low_Retention	Stab_Sol	1	38.2
1	5	Low_Retention	Stab_Sol	1	36.47
1	5	Low_Retention	Stab_Sol	2	36.89
1	5	Low_Retention	Stab_Sol	2	55
1	5	Low_Retention	Stab_Sol	5	35.51
1	5	Low_Retention	Stab_Sol	5	37.16
1	5	Low_Retention	Stab_Sol	10	34.03
1	5	Low_Retention	Stab_Sol	10	35.06
1	5	Low_Retention	Stab_Sol	100	31.43
1	5	Low_Retention	Stab_Sol	100	31.23
1	5	Low_Retention	Stab_Sol	1000	28.63
1	5	Low_Retention	Stab_Sol	1000	28.55
1	6	Low_Retention	Carrier_DNA	0	55
1	6	Low_Retention	Carrier_DNA	0	55
1	6	Low_Retention	Carrier_DNA	0.5	55
1	6	Low_Retention	Carrier_DNA	0.5	55
1	6	Low_Retention	Carrier_DNA	1	37.43
1	6	Low_Retention	Carrier_DNA	1	38.03
1	6	Low_Retention	Carrier_DNA	2	55
1	6	Low_Retention	Carrier_DNA	2	36.79
1	6	Low_Retention	Carrier_DNA	5	35.61
1	6	Low_Retention	Carrier_DNA	5	35.35
1	6	Low_Retention	Carrier_DNA	10	34.43
1	6	Low_Retention	Carrier_DNA	10	35.12
1	6	Low_Retention	Carrier_DNA	100	31.87
1	6	Low_Retention	Carrier_DNA	100	31.59
1	6	Low_Retention	Carrier_DNA	1000	28.38
1	6	Low_Retention	Carrier_DNA	1000	28.51
2	1	Standard	Water	0	55
2	1	Standard	Water	0	55
2	1	Standard	Water	0.5	55
2	1	Standard	Water	0.5	55
2	1	Standard	Water	1	38.9
2	1	Standard	Water	1	55
2	1	Standard	Water	2	37.88
2	1	Standard	Water	2	36.37
2	1	Standard	Water	5	36.42
2	1	Standard	Water	5	36.85
2	1	Standard	Water	10	34.8
2	1	Standard	Water	10	34.79
2	1	Standard	Water	100	31.3
2	1	Standard	Water	100	31.39
2	1	Standard	Water	1000	28.15
2	1	Standard	Water	1000	28.32
2	2	Standard	Stab_Sol	0	55
2	2	Standard	Stab_Sol	0	55
2	2	Standard	Stab_Sol	0.5	55
2	2	Standard	Stab_Sol	0.5	37.86
2	2	Standard	Stab_Sol	1	55
2	2	Standard	Stab_Sol	1	38
2	2	Standard	Stab_Sol	2	38.79
2	2	Standard	Stab_Sol	2	37.82
2	2	Standard	Stab_Sol	5	35.93
2	2	Standard	Stab_Sol	5	36.67
2	2	Standard	Stab_Sol	10	36.05
2	2	Standard	Stab_Sol	10	35.12
2	2	Standard	Stab_Sol	100	31.34
2	2	Standard	Stab_Sol	100	31.44
2	2	Standard	Stab_Sol	1000	28.27
2	2	Standard	Stab_Sol	1000	28.51
2	3	Standard	Carrier_DNA	0	55
2	3	Standard	Carrier_DNA	0	55
2	3	Standard	Carrier_DNA	0.5	55
2	3	Standard	Carrier_DNA	0.5	37.97
2	3	Standard	Carrier_DNA	1	37.96
2	3	Standard	Carrier_DNA	1	37.25
2	3	Standard	Carrier_DNA	2	38
2	3	Standard	Carrier_DNA	2	36.42
2	3	Standard	Carrier_DNA	5	35.49
2	3	Standard	Carrier_DNA	5	35.54
2	3	Standard	Carrier_DNA	10	35.55
2	3	Standard	Carrier_DNA	10	34.71
2	3	Standard	Carrier_DNA	100	31.23
2	3	Standard	Carrier_DNA	100	31.34
2	3	Standard	Carrier_DNA	1000	28.21
2	3	Standard	Carrier_DNA	1000	28.3
2	4	Low_Retention	Water	0	55
2	4	Low_Retention	Water	0	55
2	4	Low_Retention	Water	0.5	37.82
2	4	Low_Retention	Water	0.5	55
2	4	Low_Retention	Water	1	55
2	4	Low_Retention	Water	1	37.28
2	4	Low_Retention	Water	2	55
2	4	Low_Retention	Water	2	36.8
2	4	Low_Retention	Water	5	36.03
2	4	Low_Retention	Water	5	35.43
2	4	Low_Retention	Water	10	34.57
2	4	Low_Retention	Water	10	34.88
2	4	Low_Retention	Water	100	31.16
2	4	Low_Retention	Water	100	31.3
2	4	Low_Retention	Water	1000	28.3
2	4	Low_Retention	Water	1000	28.43
2	5	Low_Retention	Stab_Sol	0	55
2	5	Low_Retention	Stab_Sol	0	55
2	5	Low_Retention	Stab_Sol	0.5	55
2	5	Low_Retention	Stab_Sol	0.5	38.06
2	5	Low_Retention	Stab_Sol	1	39.06
2	5	Low_Retention	Stab_Sol	1	41.06
2	5	Low_Retention	Stab_Sol	2	36.51
2	5	Low_Retention	Stab_Sol	2	37.18
2	5	Low_Retention	Stab_Sol	5	35.93
2	5	Low_Retention	Stab_Sol	5	36.04
2	5	Low_Retention	Stab_Sol	10	34.91
2	5	Low_Retention	Stab_Sol	10	34.41
2	5	Low_Retention	Stab_Sol	100	31.28
2	5	Low_Retention	Stab_Sol	100	31.28
2	5	Low_Retention	Stab_Sol	1000	28.37
2	5	Low_Retention	Stab_Sol	1000	28.58
2	6	Low_Retention	Carrier_DNA	0	55
2	6	Low_Retention	Carrier_DNA	0	55
2	6	Low_Retention	Carrier_DNA	0.5	38.07
2	6	Low_Retention	Carrier_DNA	0.5	55
2	6	Low_Retention	Carrier_DNA	1	35.76
2	6	Low_Retention	Carrier_DNA	1	37.13
2	6	Low_Retention	Carrier_DNA	2	36.46
2	6	Low_Retention	Carrier_DNA	2	35.28
2	6	Low_Retention	Carrier_DNA	5	36.84
2	6	Low_Retention	Carrier_DNA	5	35.59
2	6	Low_Retention	Carrier_DNA	10	35.48
2	6	Low_Retention	Carrier_DNA	10	35.08
2	6	Low_Retention	Carrier_DNA	100	31.18
2	6	Low_Retention	Carrier_DNA	100	31.4
2	6	Low_Retention	Carrier_DNA	1000	28.17
2	6	Low_Retention	Carrier_DNA	1000	28.26
3	1	Standard	Water	0	55
3	1	Standard	Water	0	55
3	1	Standard	Water	0.5	55
3	1	Standard	Water	0.5	55
3	1	Standard	Water	1	55
3	1	Standard	Water	1	55
3	1	Standard	Water	2	38.52
3	1	Standard	Water	2	36.72
3	1	Standard	Water	5	35.97
3	1	Standard	Water	5	36.01
3	1	Standard	Water	10	34.99
3	1	Standard	Water	10	34.22
3	1	Standard	Water	100	31.27
3	1	Standard	Water	100	31.27
3	1	Standard	Water	1000	27.91
3	1	Standard	Water	1000	28.07
3	2	Standard	Stab_Sol	0	55
3	2	Standard	Stab_Sol	0	55
3	2	Standard	Stab_Sol	0.5	38.2
3	2	Standard	Stab_Sol	0.5	37.71
3	2	Standard	Stab_Sol	1	38.77
3	2	Standard	Stab_Sol	1	55
3	2	Standard	Stab_Sol	2	36.21
3	2	Standard	Stab_Sol	2	36.99
3	2	Standard	Stab_Sol	5	34.65
3	2	Standard	Stab_Sol	5	36.37
3	2	Standard	Stab_Sol	10	34.87
3	2	Standard	Stab_Sol	10	35.86
3	2	Standard	Stab_Sol	100	31.22
3	2	Standard	Stab_Sol	100	31.47
3	2	Standard	Stab_Sol	1000	28.22
3	2	Standard	Stab_Sol	1000	28.24
3	3	Standard	Carrier_DNA	0	55
3	3	Standard	Carrier_DNA	0	55
3	3	Standard	Carrier_DNA	0.5	55
3	3	Standard	Carrier_DNA	0.5	55
3	3	Standard	Carrier_DNA	1	55
3	3	Standard	Carrier_DNA	1	39.07
3	3	Standard	Carrier_DNA	2	37.16
3	3	Standard	Carrier_DNA	2	36.15
3	3	Standard	Carrier_DNA	5	36.57
3	3	Standard	Carrier_DNA	5	35.67
3	3	Standard	Carrier_DNA	10	34.36
3	3	Standard	Carrier_DNA	10	34.8
3	3	Standard	Carrier_DNA	100	31.17
3	3	Standard	Carrier_DNA	100	31.22
3	3	Standard	Carrier_DNA	1000	28.3
3	3	Standard	Carrier_DNA	1000	28.15
3	4	Low_Retention	Water	0	55
3	4	Low_Retention	Water	0	55
3	4	Low_Retention	Water	0.5	55
3	4	Low_Retention	Water	0.5	36.81
3	4	Low_Retention	Water	1	37.6
3	4	Low_Retention	Water	1	36.9
3	4	Low_Retention	Water	2	36.25
3	4	Low_Retention	Water	2	35.88
3	4	Low_Retention	Water	5	38.65
3	4	Low_Retention	Water	5	34.96
3	4	Low_Retention	Water	10	35.22
3	4	Low_Retention	Water	10	35.07
3	4	Low_Retention	Water	100	55
3	4	Low_Retention	Water	100	30.94
3	4	Low_Retention	Water	1000	28
3	4	Low_Retention	Water	1000	28.2
3	5	Low_Retention	Stab_Sol	0	55
3	5	Low_Retention	Stab_Sol	0	55
3	5	Low_Retention	Stab_Sol	0.5	55
3	5	Low_Retention	Stab_Sol	0.5	38.61
3	5	Low_Retention	Stab_Sol	1	36.54
3	5	Low_Retention	Stab_Sol	1	36.71
3	5	Low_Retention	Stab_Sol	2	37.13
3	5	Low_Retention	Stab_Sol	2	37.65
3	5	Low_Retention	Stab_Sol	5	35.23
3	5	Low_Retention	Stab_Sol	5	34.77
3	5	Low_Retention	Stab_Sol	10	34.33
3	5	Low_Retention	Stab_Sol	10	33.9
3	5	Low_Retention	Stab_Sol	100	31.05
3	5	Low_Retention	Stab_Sol	100	30.72
3	5	Low_Retention	Stab_Sol	1000	28.06
3	5	Low_Retention	Stab_Sol	1000	27.71
3	6	Low_Retention	Carrier_DNA	0	55
3	6	Low_Retention	Carrier_DNA	0	55
3	6	Low_Retention	Carrier_DNA	0.5	55
3	6	Low_Retention	Carrier_DNA	0.5	36.47
3	6	Low_Retention	Carrier_DNA	1	36.48
3	6	Low_Retention	Carrier_DNA	1	55
3	6	Low_Retention	Carrier_DNA	2	37.09
3	6	Low_Retention	Carrier_DNA	2	37.16
3	6	Low_Retention	Carrier_DNA	5	36.38
3	6	Low_Retention	Carrier_DNA	5	35.97
3	6	Low_Retention	Carrier_DNA	10	34.45
3	6	Low_Retention	Carrier_DNA	10	34.74
3	6	Low_Retention	Carrier_DNA	100	31.29
3	6	Low_Retention	Carrier_DNA	100	31.17
3	6	Low_Retention	Carrier_DNA	1000	28.17
3	6	Low_Retention	Carrier_DNA	1000	28.11
